# Supplementary material for: Navigating the Murine Brain: Toward Best Practices for Determining and Documenting Neuroanatomical Locations in Experimental Studies
Source: Front Neuroanat. 2018 Nov 2;12:82. doi: 10.3389/fnana.2018.00082 (PMC6224483; doi:10.3389/fnana.2018.00082)
Supplement: Supplementary file 1 [file Table_1.XLSX]

## Sheet: README
	Supplementary material
	Navigating the Murine Brain: Towards Best Practices for Determining and Documenting Neuroanatomical Locations in Experimental Studies
	Bjerke, IE; Øvsthus, M; Andersson, KA; Blixhavn, CH; Kleven, H; Yates, S; Puchades, MA; Bjaalie, JG; Leergaard, TB*
	*Correspondence: Dr. Trygve B. Leergaard: t.b.leergaard@medisin.uio.no
	The full list of 120 publications included in our survey of the current literature is found under the Survey_data tab. For some of the publications (marked with an asterisk to the title), two reports of anatomical locations were considered separately (e.g. for axonal tract tracing studies, where documentation of injection site and terminal fields have been evaluated separately, see manuscript for…
	Field name	Description
	Publication title	Title of assessed publication
	DOI	DOI of assessed publication
	Year	Year of publication
	Supplementary material available	Whether or not supplementary material was available for the publication
	Method	Method used in publication
	Specificity	How specific the annotation of the region of interest is, indicated as 'whole brain', 'region', or 'subregion'. Examples are 'brain' (whole brain specificity), 'hippocampus' (region specificity) and 'CA1' (subregion specificity)
	Species	Whether results in the assessed publication are from rat or mouse
	Type of ROI	Whether the region of interest is an observation site, i.e. a region in which some analysis has been performed (e.g. cell counting) or a site for some experimental procedure (e.g. a lesion). This difference is mainly relevant for tracing studies, where both types are found (perturbation injection sites and observation output sites) and both have been evaluated for each paper.
	Description of ROI	The type of description of the region of interest found in the assessed publication: 1 = no description found; 2 = ROI described by distance to an anatomical landmark; 3 = ROI described by clear reference to a standard atlas; 4 = ROI illustrated by image from a reference atlas; 5 = ROI illustrated by image or principal diagram; 6 = ROI described using cyto- / chemoarchitectonic or electrophysiolo…
	Sectioning	Whether sections (120 µm or less) og slices (> 120 µm) have been cut
	Staining	Whether histological staining has been performed
	Coordinates	Whether coordinates are given as: coordinates of sections / slices, point coordinates of ROI (e.g. an electrode position), or point coordinates within ROI (e.g. an injection site of a virus that spreads)
	Own image	Whether images of the experimental material are presented
	Image type	The type of images given based on the overview they give: images showing dissection procedure; images showing ROI; images showing part of section (including at least one major anatomical landmark); images showing half a section; images showing whole section
	Number of section images	The number of images presented
	Anatomical annotation	Whether or not anatomical annotations were superimposed on image material
	Annotation type	The type of annotation superimposed on images: annotations without anatomical borders; annotations with anatomical borders based on anatomical features; or annotations with anatomical borders based on (immono)histological features
	Registration to atlas	Whether or not the material has been spatially registered to a reference atlas
	Registration type	Whether the registration was made to a 2D (superimposed standard atlas diagram) or 3D (superimposed diagram from 3D atlas) atlas
	Transformation to atlas	Whether or not the image material or atlas template has been transformed to improve the registration
	Transformation type	Whether the transformation to atlas was linear (including rigid and/or affine transformations) or non-linear

## Sheet: Survey_data
Method	Publication title	DOI	Year	Supplementary material available	Specificity	Species	Type of ROI	Description of ROI	Sectioning	Staining	Coordinates	Own Image	Image type	Number of images	Anatomical annotation	Annotation type	Registration to atlas	Registration type	Tranformation to atlas	Transformation type
2D series: IHC	Differential content of vesicular glutamate transporters in subsets of vagal afferents projecting to the nucleus tractus solitarii in the rat	doi:10.1002/cne.23438	2010	YES	Subregion	Rat	Observation - ROI	5	Sections (120 um or less)	YES	NO	YES	Overview showing whole section	1	YES	Annotation without anatomical boundaries	NO	-	-	-
2D series: IHC	Effect of insular cortex inactivation on autonomic and behavioral responses to acute hypoxia in conscious rats	10.1016/j.bbr.2013.07.015	2013	YES	Subregion	Rat	Observation - ROI	1	Sections (120 um or less)	YES	Coordinates of Section/Slices	NO		-	N/A	-	NO	-	-	-
2D series: IHC	Inactivation of BRD7 results in impaired cognitive behavior and reduced synaptic plasticity of the medial prefrontal cortex	10.1016/j.bbr.2015.02.031	2015	NO	Subregion	Mouse	Observation - ROI	5	Sections (120 um or less)	YES	NO	YES	Image showing ROI Overview showing part of section	1	YES	Annotation without anatomical boundaries	NO	-	-	-
2D series: IHC	Involvement of brain ANG II in acute sodium depletion induced salty taste changes	10.1016/j.regpep.2012.07.004	2012	NO	Subregion	Rat	Observation - ROI	3 5	Sections (120 um or less)	YES	Coordinates of Section/Slices	YES	Image showing ROI	1	NO	-	NO	-	-	-
2D series: IHC	Kainic acid induces expression of caveolin-1 in activated microglia in rat brain.	10.5603/FHC.2013.004	2013	NO	Subregion	Rat	Observation - ROI	1	Sections (120 um or less)	YES	NO	NO		-	N/A	-	NO	-	-	-
2D series: IHC	Kinetics of Apoptosis and Expression of Apoptosis-Related Proteins in Rat CA3 Hippocampus Cells After Experimental Diffuse Brain Injury	10.1007/s12013-013-9597-5	2013	NO	Subregion	Rat	Observation - ROI	2	Slices (more than 120 um)	YES	NO	NO		-	N/A	-	NO	-	-	-
2D series: IHC	Metabotropic glutamate receptor 3 (mGlu3; mGluR3; GRM3) in schizophrenia: Antibody characterisation and a semi-quantitative western blot study	10.1016/j.schres.2016.04.015	2016	YES	Whole brain	Mouse	Observation - ROI	1	Sections (120 um or less)	YES	NO	NO		-	N/A	-	NO	-	-	-
2D series: IHC	Minocycline attenuates microglial response and reduces neuronal death after cardiac arrest and cardiopulmonary resuscitation in mice	10.1007/s11596-015-1415-4	2015	NO	Subregion	Mouse	Observation - ROI	1	Sections (120 um or less)	YES	NO	NO		-	N/A	-	NO	-	-	-
2D series: IHC	Partial correction of the CNS lysosomal storage defect in a mouse model of juvenile neuronal ceroid lipofuscinosis by neonatal CNS administration of an adeno-associated virus serotype rh.10 vector expressing the human CLN3 gene.	10.1089/hum.2012.253	2014	YES	Subregion	Mouse	Observation - ROI	5	Sections (120 um or less)	YES	NO	NO		-	N/A	-	NO	-	-	-
2D series: IHC	Systemic delivery of siRNA down regulates brain prion protein and ameliorates neuropathology in prion disorder	10.1371/journal.pone.0088797	2014	NO	Region	Mouse	Observation - ROI	1	Sections (120 um or less)	YES	Coordinates of Section/Slices	YES	Image showing ROI	1	NO	-	NO	-	-	-
2D series: ISH	A modified protocol for the detection of three different mRNAs with a new-generation in situ hybridization chain reaction on frozen sections	10.1007/s10735-016-9696-x	2016	YES	Subregion	Rat	Observation - ROI	1	NO	-	NO	NO		-	N/A	-	NO	-	-	-
2D series: ISH	Cortical parvalbumin and somatostatin GABA neurons express distinct endogenous modulators of nicotinic acetylcholine receptors.	10.1186/s13041-014-0075-9	2014	YES	Subregion	Mouse	Observation - ROI	1	Sections (120 um or less)	YES	NO	NO		-	N/A	-	NO	-	-	-
2D series: ISH	Distribution of membrane progesterone receptor alpha in the male mouse and rat brain and its regulation after traumatic brain injury	10.1016/j.neuroscience.2012.11.039	2013	NO	Region	Mouse	Observation - ROI	1	Sections (120 um or less)	YES	NO	YES	Overview showing whole section	6-10	NO	-	NO	-	-	-
2D series: ISH	Galantamine as a preventive of diisopropylphosphorofluoridate toxicity effects in rat brain		2013	NO	Region	Rat	Observation - ROI	1	Sections (120 um or less)	YES	Coordinates of Section/Slices	YES	Overview showing whole section	1	NO	-	NO	-	-	-
2D series: ISH	Histological detection of dynamic glial responses in the dysmyelinating Tabby-jimpy mutant brain	10.1007/s12565-016-0383-5	2016	YES	Region	Mouse	Observation - ROI	5	Sections (120 um or less)	YES	NO	YES	Image showing ROI Overview showing whole section Overview showing half of section	1	NO	-	NO	-	-	-
2D series: ISH	MicroRNA-146a Promotes Oligodendrogenesis in Stroke	10.1007/s12035-015-9655-7	2016	NO	Region	Rat	Observation - ROI	1	Sections (120 um or less)	YES	NO	YES	Image showing ROI	1	YES	Annotation without anatomical boundaries	NO	-	-	-
2D series: ISH	Neuregulin and dopamine modulation of hippocampal gamma oscillations is dependent on dopamine D4 receptors	10.1073/pnas.1201011109	2012	YES	Subregion	Mouse	Observation - ROI	1	Sections (120 um or less)	YES	NO	YES	Image showing ROI	1	YES	Annotation without anatomical boundaries	NO	-	-	-
2D series: ISH	Regulation of hindbrain Pyy expression by acute food deprivation, prolonged caloric restriction, and weight loss surgery in mice	10.1152/ajpendo.00033.2012	2012	NO	Subregion	Mouse	Observation - ROI	2 5	Sections (120 um or less)	YES	NO	YES	Overview showing half of section	1	NO	-	NO	-	-	-
2D series: ISH	Time Course, Distribution and Cell Types of Induction of Transforming Growth Factor Betas following Middle Cerebral Artery Occlusion in the Rat Brain	10.1371/journal.pone.0046731	2012	NO	Region	Rat	Observation - ROI	5	Sections (120 um or less)	YES	Coordinates of Section/Slices	YES	Image showing ROI Overview showing whole section	1	YES	Annotation without anatomical boundaries	NO	-	-	-
2D series: ISH	Transport of L-Glutamine, L-Alanine, L-Arginine and L-Histidine by the Neuron-Specific Slc38a8 (SNAT8) in CNS	10.1038/ncomms6753	2014	YES	Subregion	Mouse	Observation - ROI	3 4 5	Sections (120 um or less)	YES	Coordinates of Section/Slices	YES	Overview showing part of section	2-5	YES	Annotation without anatomical boundaries	NO	-	-	-
2D series: Tracing	Acute hypoxia activates hypothalamic paraventricular nucleus-projecting catecholaminergic neurons in the C1 region*	10.1016/j.expneurol.2016.08.016	2016	NO	Subregion	Rat	Perturbation - ROI	2 3 5	Sections (120 um or less)	YES	Point Coordinates (x,y,z) of inj. site	YES	Image showing ROI	1	NO	-	NO	-	-	-
2D series: Tracing	Acute hypoxia activates hypothalamic paraventricular nucleus-projecting catecholaminergic neurons in the C1 region*	10.1016/j.expneurol.2016.08.016	2016	NO	Subregion	Rat	Observation - ROI	3 5	Sections (120 um or less)	YES	Coordinates of Section/Slices	NO		-	N/A	-	NO	-	-	-
2D series: Tracing	Bilateral Descending Hypothalamic Projections to the Spinal Trigeminal Nucleus Caudalis in Rats*	10.1371/journal.pone.0073022	2013	NO	Subregion	Rat	Perturbation - ROI	2 3 5 6	Sections (120 um or less)	NO	NO	YES	Overview showing half of section	2-5	YES	Delineations of (sub)regional boundaries using histological criteria	NO	-	-	-
2D series: Tracing	Bilateral Descending Hypothalamic Projections to the Spinal Trigeminal Nucleus Caudalis in Rats*	10.1371/journal.pone.0073022	2013	NO	Subregion	Rat	Observation - ROI	2 3 5 6	Sections (120 um or less)	YES	Coordinates of Section/Slices	YES	Image showing ROI	2-5	YES	Delineations of (sub)regional boundaries from anatomical features	NO	-	-	-
2D series: Tracing	Central nesfatin - 1 influences the excitability of ghrelin - responsive gastric distension neurons in the arcuate nucleus and reduces gastric motility in rats*	10.1111/ejn.12366	2013	NO	Subregion	Rat	Perturbation - ROI	2 3	Sections (120 um or less)	YES	Point Coordinates (x,y,z) of inj. site	NO		-	N/A	-	NO	-	-	-
2D series: Tracing	Central nesfatin - 1 influences the excitability of ghrelin - responsive gastric distension neurons in the arcuate nucleus and reduces gastric motility in rats*	10.1111/ejn.12366	2013	NO	Subregion	Rat	Observation - ROI	1	Sections (120 um or less)	YES	NO	YES	Image showing ROI	1	YES	Annotation without anatomical boundaries	NO	-	-	-
2D series: Tracing	Differential projections from the lateral habenula to the rostromedial tegmental nucleus and ventral tegmental area in the rat*	10.1002/cne.22787	2012	YES	Subregion	Rat	Perturbation - ROI	3	Sections (120 um or less)	YES	NO	YES	Overview showing whole section	2-5	YES	Annotation without anatomical boundaries	NO	-	-	-
2D series: Tracing	Differential projections from the lateral habenula to the rostromedial tegmental nucleus and ventral tegmental area in the rat*	10.1002/cne.22787	2012	YES	Subregion	Rat	Observation - ROI	3 5 6	Sections (120 um or less)	YES	NO	YES	Image showing ROI	2-5	YES	Annotation without anatomical boundaries	NO	-	-	-
2D series: Tracing	Dopaminergic Input to the Inferior Colliculus in Mice*	10.3389/fnana.2015.00168	2016	NO	Subregion	Mouse	Observation - ROI	5	Sections (120 um or less)	YES	NO	NO		-	N/A	-	NO	-	-	-
2D series: Tracing	Dopaminergic Input to the Inferior Colliculus in Mice*	10.3389/fnana.2015.00168	2016	NO	Region	Mouse	Perturbation - ROI	3 6	Sections (120 um or less)	YES	NO	YES	Image showing ROI	1	YES	Delineations of (sub)regional boundaries from anatomical features	YES	Superimposed standard atlas diagram	NO	-
2D series: Tracing	Evidence for Competition for Target Innervation in the Medial Prefrontal Cortex*	10.1093/cercor/bhv280	2016	NO	Subregion	Rat	Perturbation - ROI	2	Sections (120 um or less)	YES	Point Coordinates (x,y,z) of inj. site	YES	Image showing ROI	1	NO	-	NO	-	-	-
2D series: Tracing	Evidence for Competition for Target Innervation in the Medial Prefrontal Cortex*	10.1093/cercor/bhv280	2016	NO	Subregion	Rat	Observation - ROI	1	Sections (120 um or less)	YES	Coordinates of Section/Slices	NO		-	N/A	-	NO	-	-	-
2D series: Tracing	GABAergic neurons in the preoptic area send direct inhibitory projections to orexin neurons*	10.3389/fncir.2013.00192	2013		Subregion	Mouse	Perturbation - ROI	2 5	Sections (120 um or less)	YES	Point Coordinates (x,y,z) of inj. site	YES	Image showing ROI Overview showing whole section	11-20	YES	Annotation without anatomical boundaries	NO	-	-	-
2D series: Tracing	GABAergic neurons in the preoptic area send direct inhibitory projections to orexin neurons*	10.3389/fncir.2013.00192	2013	NO	Subregion	Mouse	Observation - ROI	1	Sections (120 um or less)	YES	NO	YES	Overview showing whole section	11-20	YES	Annotation without anatomical boundaries	NO	-	-	-
2D series: Tracing	Lateral habenula and the rostromedial tegmental nucleus innervate neurochemically distinct subdivisions of the dorsal raphe nucleus in the rat*	10.1002/cne.23533	2014	NO	Subregion	Rat	Perturbation - ROI	2 3 5 6	Sections (120 um or less)	YES	Point Coordinates (x,y,z) of inj. site	YES	Image showing ROI	2-5	YES	Annotation without anatomical boundaries	NO	-	-	-
2D series: Tracing	Lateral habenula and the rostromedial tegmental nucleus innervate neurochemically distinct subdivisions of the dorsal raphe nucleus in the rat*	10.1002/cne.23533	2014	NO	Subregion	Rat	Observation - ROI	2 3 5 6	Sections (120 um or less)	YES	Coordinates of Section/Slices	YES	Image showing ROI	1	YES	Delineations of (sub)regional boundaries from anatomical features	NO	-	-	-
2D series: Tracing	Maternally involved galanin neurons in the preoptic area of the rat*	10.1007/s00429-016-1246-5	2016	YES	Subregion	Rat	Perturbation - ROI	2 3	Sections (120 um or less)	YES	Point Coordinates (x,y,z) of inj. site	YES	Image showing ROI Overview showing part of section	1	YES	Annotation without anatomical boundaries	NO	-	-	-
2D series: Tracing	Maternally involved galanin neurons in the preoptic area of the rat*	10.1007/s00429-016-1246-5	2016	YES	Subregion	Rat	Observation - ROI	5	Sections (120 um or less)	YES	NO	YES	Overview showing part of section	1	YES	Annotation without anatomical boundaries	NO	-	-	-
2D series: Tracing	Modulation of sensitivity to alcohol by cortical and thalamic brain regions*	10.1111/ejn.13374	2016	NO	Subregion	Rat	Perturbation - ROI	2 3	Sections (120 um or less)	YES	Point Coordinates (x,y,z) of inj. site	YES	Overview showing half of section	1	NO	-	NO	-	-	-
2D series: Tracing	Modulation of sensitivity to alcohol by cortical and thalamic brain regions*	10.1111/ejn.13374	2016	NO	Subregion	Rat	Observation - ROI	3 5	Sections (120 um or less)	YES	Coordinates of Section/Slices	YES	Image showing ROI	1	NO	-	NO	-	-	-
2D series: Tracing	Multiscale single-cell analysis reveals unique phenotypes of raphe 5-HT neurons projecting to the forebrain*	10.1007/s00429-015-1142-4	2016	YES	Subregion	Mouse	Perturbation - ROI	2 3	Sections (120 um or less)	YES	Point Coordinates (x,y,z) of inj. site	YES	Overview showing half of section	1	NO	-	NO	-	-	-
2D series: Tracing	Multiscale single-cell analysis reveals unique phenotypes of raphe 5-HT neurons projecting to the forebrain*	10.1007/s00429-015-1142-4	2016	YES	Subregion	Mouse	Observation - ROI	3 5	Sections (120 um or less)	YES	Coordinates of Section/Slices	NO		-	N/A	-	NO	-	-	-
2D series: Tracing	Muscarinic receptor subtypes differentially control synaptic input and excitability of cerebellum-projecting medial vestibular nucleus neurons*	10.1111/jnc.13554	2016	NO	Subregion	Rat	Perturbation - ROI	2	Sections (120 um or less)	NO	Point Coordinates (x,y,z) of inj. site	NO		-	N/A	-	NO	-	-	-
2D series: Tracing	Muscarinic receptor subtypes differentially control synaptic input and excitability of cerebellum-projecting medial vestibular nucleus neurons*	10.1111/jnc.13554	2016	NO	Subregion	Rat	Observation - ROI	1	Sections (120 um or less)	YES	NO	NO		-	N/A	-	NO	-	-	-
2D series: Tracing	Nesfatin-1 regulates the lateral hypothalamic area melanin-concentrating hormone-responsive gastric distension-sensitive neurons and gastric function via arcuate nucleus innervation*	10.1016/j.metabol.2016.10.010	2017	NO	Subregion	Rat	Perturbation - ROI	2 5	Sections (120 um or less)	YES	Point Coordinates (x,y,z) of inj. site	NO		-	N/A	-	NO	-	-	-
2D series: Tracing	Nesfatin-1 regulates the lateral hypothalamic area melanin-concentrating hormone-responsive gastric distension-sensitive neurons and gastric function via arcuate nucleus innervation*	10.1016/j.metabol.2016.10.010	2017	NO	Subregion	Rat	Observation - ROI	5	Sections (120 um or less)	YES	NO	YES	Image showing ROI	1	YES	Annotation without anatomical boundaries	NO	-	-	-
2D series: Tracing	Neural substrates for the distinct effects of presynaptic group III metabotropic glutamate receptors on extinction of contextual fear conditioning in mice*	10.1016/j.neuropharm.2012.05.025	2013	NO	Subregion	Mouse	Perturbation - ROI	2 5	Sections (120 um or less)	NO	Point Coordinates (x,y,z) of inj. site	YES	Overview showing half of section	1	NO	-	NO	-	-	-
2D series: Tracing	Neural substrates for the distinct effects of presynaptic group III metabotropic glutamate receptors on extinction of contextual fear conditioning in mice*	10.1016/j.neuropharm.2012.05.025	2013	NO	Subregion	Mouse	Observation - ROI	5	Sections (120 um or less)	NO	NO	YES	Image showing ROI	1	YES	Delineations of (sub)regional boundaries from anatomical features	NO	-	-	-
2D series: Tracing	Peptide 19-containing neurons in the medullary dorsal horn, subnuclei interpolaris and oralis, and nucleus principalis of the rat*	10.1016/j.aanat.2011.11.005	2012	YES	Subregion	Rat	Perturbation - ROI	2	Sections (120 um or less)	NO	Point Coordinates (x,y,z) of inj. site	NO		-	N/A	-	NO	-	-	-
2D series: Tracing	Peptide 19-containing neurons in the medullary dorsal horn, subnuclei interpolaris and oralis, and nucleus principalis of the rat*	10.1016/j.aanat.2011.11.005	2012	YES	Subregion	Rat	Observation - ROI	5	Sections (120 um or less)	YES	NO	NO		-	N/A	-	NO	-	-	-
2D series: Tracing	Projections from the dorsal peduncular cortex to the trigeminal subnucleus caudalis (medullary dorsal horn) and other lower brainstem areas in rats*	10.1016/j.neuroscience.2014.01.046	2014	NO	Subregion	Rat	Perturbation - ROI	2 3 5 6	Sections (120 um or less)	YES	Point Coordinates (x,y,z) of inj. site	YES	Overview showing whole section Overview showing half of section Overview showing part of section	1	YES	Delineations of (sub)regional boundaries using histological criteria	NO	-	-	-
2D series: Tracing	Projections from the dorsal peduncular cortex to the trigeminal subnucleus caudalis (medullary dorsal horn) and other lower brainstem areas in rats*	10.1016/j.neuroscience.2014.01.046	2014	NO	Subregion	Rat	Observation - ROI	3 5	Sections (120 um or less)	YES	Coordinates of Section/Slices	YES	Image showing ROI	1	NO	-	NO	-	-	-
2D series: Tracing	Role of projections from ventral subiculum to nucleus accumbens shell in context-induced reinstatement of heroin seeking in rats*	10.1007/s00213-015-4060-5	2016	NO	Subregion	Rat	Perturbation - ROI	2 3 5	Sections (120 um or less)	YES	Point Coordinates (x,y,z) of inj. site	YES	Overview showing whole section Overview showing half of section	1	YES	Delineations of (sub)regional boundaries from anatomical features	NO	-	-	-
2D series: Tracing	Role of projections from ventral subiculum to nucleus accumbens shell in context-induced reinstatement of heroin seeking in rats*	10.1007/s00213-015-4060-5	2016	NO	Subregion	Rat	Observation - ROI	5	Sections (120 um or less)	YES	Coordinates of Section/Slices	YES	Image showing ROI Overview showing part of section	1	YES	Annotation without anatomical boundaries	NO	-	-	-
2D series: Tracing	Role of Ventral Subiculum in Context-Induced Relapse to Alcohol Seeking after Punishment-Imposed Abstinence*	10.1523/JNEUROSCI.4299-15.2016	2016	NO	Subregion	Rat	Observation - ROI	5	Sections (120 um or less)	YES	Coordinates of Section/Slices	NO		-	N/A	-	NO	-	-	-
2D series: Tracing	Role of Ventral Subiculum in Context-Induced Relapse to Alcohol Seeking after Punishment-Imposed Abstinence*	10.1523/JNEUROSCI.4299-15.2016	2016	NO	Subregion	Rat	Perturbation - ROI	2 5	Sections (120 um or less)	YES	Point Coordinates (x,y,z) of inj. site	YES	Image showing ROI	1	YES	Delineations of (sub)regional boundaries from anatomical features	NO	-	-	-
2D series: Tracing	Spatiotemporal profiles of transcallosal connections in rat insular cortex revealed by in vivo optical imaging*	10.1016/j.neuroscience.2012.01.014	2012	NO	Subregion	Rat	Perturbation - ROI	2 5	Sections (120 um or less)	YES	Point Coordinates (x,y,z) of inj. site	YES	Image showing ROI	1	NO	-	NO	-	-	-
2D series: Tracing	Spatiotemporal profiles of transcallosal connections in rat insular cortex revealed by in vivo optical imaging*	10.1016/j.neuroscience.2012.01.014	2012	NO	Subregion	Rat	Observation - ROI	5	Sections (120 um or less)	YES	NO	YES	Image showing ROI Overview showing part of section	1	NO	-	NO	-	-	-
2D series: Tracing	Synaptology of ventral CA1 and subiculum projections to the basomedial nucleus of the amygdala in the mouse: Relation to GABAergic interneurons*	10.1007/s00429-011-0326-9	2012	NO	Subregion	Mouse	Perturbation - ROI	2 3 5	Sections (120 um or less)	YES	Point Coordinates (x,y,z) of inj. site	YES	Image showing ROI	1	YES	Annotation without anatomical boundaries	NO	-	-	-
2D series: Tracing	Synaptology of ventral CA1 and subiculum projections to the basomedial nucleus of the amygdala in the mouse: Relation to GABAergic interneurons*	10.1007/s00429-011-0326-9	2012	NO	Subregion	Mouse	Observation - ROI	5	Sections (120 um or less)	YES	NO	NO		-	N/A	-	NO	-	-	-
Advance imaging: Optogenetics	A critical role for NMDA receptors in parvalbumin interneurons for gamma rhythm induction and behavior	10.1038/mp.2011.31	2011	YES	Region	Mouse	Perturbation - ROI	2	Slices (more than 120 um)	NO	NO	NO		-	N/A	-	NO	-	-	-
Advance imaging: Optogenetics	A reorganized GABAergic circuit in a model of epilepsy: evidence from optogenetic labeling and stimulation of somatostatin interneurons.	10.1523/JNEUROSCI.2045-13.2013	2013	NO	Subregion	Mouse	Perturbation - ROI	2 3 5	Slices (more than 120 um)	YES	Point Coordinates (x,y,z) of inj. site	NO		-	N/A	-	NO	-	-	-
Advance imaging: Optogenetics	Cross-Modality Sharpening of Visual Cortical Processing through Layer-1-Mediated Inhibition and Article Cross-Modality Sharpening of Visual Cortical Processing through Layer-1-Mediated Inhibition and Disinhibition	10.1016/j.neuron.2016.01.027	2016	YES	Subregion	Mouse	Observation - ROI	2 5	Slices (more than 120 um)	NO	Point Coordinates (x,y,z) of inj. site	NO		-	N/A	-	NO	-	-	-
Advance imaging: Optogenetics	Cross-Modality Sharpening of Visual Cortical Processing through Layer-1-Mediated Inhibition and Disinhibition	10.1016/j.neuron.2016.01.027	2016	YES	Subregion	Mouse	Perturbation - ROI	2	Slices (more than 120 um)	NO	NO	YES	Overview showing part of section	1	YES	Delineations of (sub)regional boundaries from anatomical features	NO	-	-	-
Advance imaging: Optogenetics	Layer 4 fast-spiking interneurons filter thalamocortical signals during active somatosensation	10.1038/nn.4412	2016	YES	Subregion	Mouse	Perturbation - ROI	4 5	Sections (120 um or less)	YES	Point Coordinates (x,y,z) of inj. site	YES	Overview showing half of section	1	YES	Annotation without anatomical boundaries	NO	-	-	-
Advance imaging: Optogenetics	Local Optogenetic Induction of Fast (20-40 Hz) Pyramidal-Interneuron Network Oscillations in the In Vitro and In Vivo CA1 Hippocampus: Modulation by CRF and Enforcement of Perirhinal Theta Activity.	10.3389/fncel.2016.00108	2016	NO	Subregion	Mouse	Perturbation - ROI	2 5	Sections (120 um or less)	YES	Point Coordinates (x,y,z) of inj. site	YES	Image showing ROI	1	NO	-	NO	-	-	-
Advance imaging: Optogenetics	Prefrontal neuronal assemblies temporally control fear behaviour	10.1038/nature18630	2016	YES	Subregion	Mouse	Perturbation - ROI	2 5	Sections (120 um or less)	NO	Point Coordinates (x,y,z) of inj. site	YES	Overview showing whole section Overview showing half of section	1	YES	Delineations of (sub)regional boundaries from anatomical features	NO	-	-	-
Advance imaging: Optogenetics	Principles of Synaptic Organization of GABAergic Interneurons in the Striatum	10.1016/j.neuron.2016.09.007	2016	YES	Subregion	Mouse	Perturbation - ROI	2 5	Slices (more than 120 um)	NO	Point Coordinates (x,y,z) of inj. site	NO		-	N/A	-	NO	-	-	-
Advance imaging: Optogenetics	Spatio-Temporal Characteristics of Inhibition Mapped by Optical Stimulation in Mouse Olfactory Bulb	10.3389/fncir.2016.00015	2016	NO	Region	Mouse	Perturbation - ROI	5	NO	-	NO	NO		-	N/A	-	NO	-	-	-
Advance imaging: Optogenetics	Subcellular synaptic connectivity of layer 2 pyramidal neurons in the medial prefrontal cortex*	10.1523/JNEUROSCI.1616-12.2012	2012	NO	Subregion	Mouse	Perturbation - ROI	1	Slices (more than 120 um)	NO	Point Coordinates (x,y,z) of inj. site	NO		-	N/A	-	NO	-	-	-
Advance imaging: Optogenetics	Subcellular synaptic connectivity of layer 2 pyramidal neurons in the medial prefrontal cortex*	10.1523/JNEUROSCI.1616-12.2012	2012	NO	Subregion	Mouse	Observation - ROI	1	Slices (more than 120 um)	NO	NO	NO		-	N/A	-	NO	-	-	-
Advance imaging: Optogenetics	Using a novel PV-Cre rat model to characterize pallidonigral cells and their terminations*	10.1007/s00429-016-1346-2	2016	YES	Subregion	Mouse	Perturbation - ROI	2 3 5	Sections (120 um or less)	YES	Point Coordinates (x,y,z) of inj. site	NO		-	N/A	-	NO	-	-	-
Advance imaging: Optogenetics	Using a novel PV-Cre rat model to characterize pallidonigral cells and their terminations*	10.1007/s00429-016-1346-2	2016	YES	Subregion	Mouse	Observation - ROI	5 6	Sections (120 um or less)	YES	Coordinates of Section/Slices	NO		-	N/A	-	NO	-	-	-
Advance imaging: Two-photon imaging	A population of glomerular glutamatergic neurons controls sensory information transfer in the mouse olfactory bulb.	10.1038/ncomms4791	2014	YES	Region	Mouse	Observation - ROI	2 5	NO	-	NO	NO		-	N/A	-	NO	-	-	-
Advance imaging: Two-photon imaging	Analysis of focused ultrasound-induced blood-brain barrier permeability in a mouse model of Alzheimer's disease using two-photon microscopy	10.1016/j.jconrel.2014.07.051	2014	NO	Region	Mouse	Observation - ROI	2 5	NO	-	NO	NO		-	N/A	-	NO	-	-	-
Advance imaging: Two-photon imaging	Comparison of Ca2+ transients and [Ca2+]i in the dendrites and boutons of non-fast-spiking GABAergic hippocampal interneurons using two-photon laser microscopy and high- and low-affinity dyes.	10.1113/jphysiol.2013.258863	2013	NO	Region	Rat	Observation - ROI	1	NO	-	NO	NO		-	N/A	-	NO	-	-	-
Advance imaging: Two-photon imaging	CX3CR1 deficiency induces an early protective inflammatory environment in ischemic mice	10.1002/glia.22474	2013	NO	Region	Mouse	Observation - ROI	2 5	Sections (120 um or less)	YES	Point Coordinates (x,y,z) of inj. site	NO		-	N/A	-	NO	-	-	-
Advance imaging: Two-photon imaging	Developmental Refinement of Vesicle Cycling at Schaffer Collateral Synapses	10.1016/j.neuron.2013.01.021	2013	YES	Region	Rat	Observation - ROI	5	NO	-	NO	NO		-	N/A	-	NO	-	-	-
Advance imaging: Two-photon imaging	Disruption of cerebellar microzonal organization in GluD2 (GluRδ2) knockout mouse.	10.3389/fncir.2013.00130	2013	NO	Region	Mouse	Observation - ROI	2 5	Sections (120 um or less)	YES	Point Coordinates (x,y,z) of inj. site	NO		-	N/A	-	NO	-	-	-
Advance imaging: Two-photon imaging	Neuroinflammation impairs adaptive structural plasticity of dendritic spines in a preclinical model of Alzheimer’s disease	10.1007/s00401-015-1527-8	2016	YES	Region	Mouse	Observation - ROI	2 5	NO	-	NO	NO		-	N/A	-	NO	-	-	-
Advance imaging: Two-photon imaging	Stream-dependent development of higher visual cortical areas	10.1038/nn.4469	2017	YES	Subregion	Mouse	Observation - ROI	5	NO	-	NO	NO		-	N/A	-	NO	-	-	-
Advance imaging: Two-photon imaging	Vascular, electrophysiological, and metabolic consequences of cortical spreading depression in a mouse model of simulated neurosurgical conditions.	10.1179/1743132811Y.0000000077	2012	NO	Region	Mouse	Observation - ROI	5	NO	-	NO	NO		-	N/A	-	NO	-	-	-
Electron microscopy	Atg5 deficit exaggerates the lysosome formation and cathepsin B activation in mice brain after lipid nanoparticles injection	10.1016/j.nano.2014.03.019	2014	YES	Region	Mouse	Observation - ROI	1	NO	-	NO	NO		-	N/A	-	NO	-	-	-
Electron microscopy	Axon-glia synapses are highly vulnerable to white matter injury in the developing brain	10.1002/jnr.22722	2012	YES	Region	Mouse	Observation - ROI	5	Sections (120 um or less)	YES	NO	NO		-	N/A	-	NO	-	-	-
Electron microscopy	Cold-inducible RNA-binding protein inhibits neuron apoptosis through the suppression of mitochondrial apoptosis	10.1016/j.brainres.2015.07.004	2015	YES	Region	Rat	Observation - ROI	1	NO	-	NO	NO		-	N/A	-	NO	-	-	-
Electron microscopy	Corticotropin-releasing factor and urocortin regulate spine and synapse formation: structural basis for stress-induced neuronal remodeling and pathology.	10.1038/mp.2012.43	2013	YES	Region	Rat	Observation - ROI	1	Slices (more than 120 um)	YES	NO	NO		-	N/A	-	NO	-	-	-
Electron microscopy	CPLA2α knockout mice exhibit abnormalities in the architecture and synapses of cortical neurons	10.1016/j.brainres.2012.12.018	2013	NO	Region	Mouse	Observation - ROI	1	NO	-	NO	NO		-	N/A	-	NO	-	-	-
Electron microscopy	Do the quantitative relationships of synaptic junctions and terminals in the thalamus of genetic absence epilepsy rats from Strasbourg (GAERS) differ from those in normal control Wistar rats	10.1007/s10072-011-0666-5	2012	NO	Subregion	Rat	Observation - ROI	3	Slices (more than 120 um)	NO	Coordinates of Section/Slices	YES	Overview showing half of section	1	NO	-	NO	-	-	-
Electron microscopy	Effect of calreticulin on Ca2+/CaM KinaseII?? and endoplasmic reticulum stress in hippocampal in a rat model of post-traumatic stress disorder	10.1007/s11064-013-1038-8	2013	NO	Region	Rat	Observation - ROI	1	NO	-	NO	NO		-	N/A	-	NO	-	-	-
Electron microscopy	Effects of Xiaoshuan enteric-coated capsule on neurovascular functions assessed by quantitative multiparametric MRI in a rat model of permanent cerebral ischemia	10.1186/s12906-016-1184-z	2016	NO	Region	Rat	Observation - ROI	2	NO	-	NO	NO		-	N/A	-	NO	-	-	-
Electron microscopy	Exposure to lipopolysaccharide and/or unconjugated bilirubin impair the integrity and function of brain microvascular endothelial cells	10.1371/journal.pone.0035919	2012	NO	Region	Rat	Observation - ROI	1	NO	-	NO	NO		-	N/A	-	NO	-	-	-
Electron microscopy	Immune-related GTPase Irgm1 exacerbates experimental auto-immune encephalomyelitis by promoting the disruption of blood-brain barrier and blood-cerebrospinal fluid barrier	10.1016/j.molimm.2012.06.009	2013	NO	Region	Mouse	Observation - ROI	1	NO	-	NO	NO		-	N/A	-	NO	-	-	-
Electron microscopy	Increased expression of EMMPRIN and VEGF in the rat brain after gamma irradiation	10.3346/jkms.2012.27.3.291	2012	NO	Region	Rat	Observation - ROI	2 5	NO	-	Point Coordinates (x,y,z) of inj. site	NO		-	N/A	-	NO	-	-	-
Electron microscopy	Iron-induced neuronal damage in a rat model of post-traumatic stress disorder	10.1016/j.neuroscience.2016.05.025	2016	NO	Region	Rat	Observation - ROI	5	NO	-	NO	NO		-	N/A	-	NO	-	-	-
Electron microscopy	Isoflurane anesthesia results in reversible ultrastructure and occludin tight junction protein expression changes in hippocampal blood-brain barrier in aged rats	10.1016/j.neulet.2014.12.018	2015	NO	Subregion	Rat	Observation - ROI	1	NO	-	NO	NO		-	N/A	-	NO	-	-	-
Electron microscopy	Neuronic autophagy contributes to p-connexin 43 degradation in hippocampal astrocytes following traumatic brain injury in rats	10.3892/mmr.2015.3264	2015	NO	Region	Rat	Observation - ROI	1	NO	-	NO	NO		-	N/A	-	NO	-	-	-
Electron microscopy	Novel effects of Rosa damascena extract on memory and neurogenesis in a rat model of Alzheimer's disease	10.1002/jnr.23319	2014	NO	Subregion	Rat	Observation - ROI	5	NO	-	NO	NO		-	N/A	-	NO	-	-	-
Electron microscopy	Post-natal development of the Reeler mouse cerebellum: An ultrastructural study	10.1016/j.aanat.2013.11.004	2014	NO	Subregion	Mouse	Observation - ROI	1	NO	-	NO	NO		-	N/A	-	NO	-	-	-
Electron microscopy	Protection of the brain following cerebral ischemia through the attenuation of PARP-1-induced neurovascular unit damage in rats	10.1016/j.brainres.2015.07.023	2015	NO	Whole brain	Rat	Observation - ROI	1	NO	-	NO	NO		-	N/A	-	NO	-	-	-
Electron microscopy	Rapidly Raise Blood Sugar Will Aggravate Brain Damage After Severe Hypoglycemia in Rats	10.1007/s12013-013-9779-1	2014	NO	Region	Rat	Observation - ROI	1	Slices (more than 120 um)	NO	NO	NO		-	N/A	-	NO	-	-	-
Electron microscopy	Stereological Investigation of the Age - Related Changes of the Myelinated Fibers in the Hippocampus of Male Rats	10.1002/ar.22936	2014	NO	Region	Rat	Observation - ROI	1	Slices (more than 120 um)	NO	NO	NO		-	N/A	-	NO	-	-	-
Electron microscopy	ZiBu PiYin recipe prevents diabetes-associated cognitive decline in rats: possible involvement of ameliorating mitochondrial dysfunction, insulin resistance pathway and histopathological changes	10.1186/s12906-016-1177-y	2016	NO	Region	Rat	Observation - ROI	1	NO	-	NO	NO		-	N/A	-	NO	-	-	-
Immunoblotting	Age- and sex-dependent susceptibility to phenobarbital-resistant neonatal seizures: role of chloride co-transporters	10.3389/fncel.2015.00173	2015	YES	Region	Mouse	Observation - ROI	5	NO	-	NO	NO		-	N/A	-	NO	-	-	-
Immunoblotting	Age-dependent dopaminergic dysfunction following fetal exposure to atrazine in SD rats	10.1016/j.etap.2014.04.023	2014	NO	Region	Rat	Observation - ROI	1	NO	-	NO	NO		-	N/A	-	NO	-	-	-
Immunoblotting	Apocynum venetum leaf extract attenuates disruption of the blood-brain barrier and upregulation of matrix metalloproteinase-9/-2 in a rat model of cerebral ischemia-reperfusion injury	10.1007/s11064-012-0796-z	2012	NO	Whole brain	Rat	Observation - ROI	1	NO	-	NO	NO		-	N/A	-	NO	-	-	-
Immunoblotting	Bakkenolide-IIIa Protects Against Cerebral Damage Via Inhibiting NF- κ B Activation	10.1111/cns.12470	2015	NO	Region	Rat	Observation - ROI	1	NO	-	NO	NO		-	N/A	-	NO	-	-	-
Immunoblotting	Changes in thyroid hormone receptors after permanent cerebral ischemia in male rats.	10.1007/s12031-014-0253-3	2014	NO	Region	Rat	Observation - ROI	5	NO	-	NO	NO		-	N/A	-	NO	-	-	-
Immunoblotting	Dynamic change of hydrogen sulfide after traumatic brain injury and its effect in mice	10.1007/s11064-013-0969-4	2013	NO	Region	Mouse	Observation - ROI	5	NO	-	NO	NO		-	N/A	-	NO	-	-	-
Immunoblotting	Effect of 1-butyl-3-methylimidazolium tetrafluoroborate on the wheat (Triticum aestivum L.) seedlings.	10.1002/tox	2009	NO	Whole brain	Rat	Observation - ROI	1	NO	-	NO	NO		-	N/A	-	NO	-	-	-
Immunoblotting	HIV Tat Impairs Neurogenesis through Functioning As a Notch Ligand and Activation of Notch Signaling Pathway	10.1523/JNEUROSCI.1208-16.2016	2016	NO	Whole brain	Mouse	Observation - ROI	1	NO	-	NO	NO		-	N/A	-	NO	-	-	-
Immunoblotting	Ketogenic diet change cPLA2/clusterin and autophagy related gene expression and correlate with cognitive deficits and hippocampal MFs sprouting following neonatal seizures	10.1016/j.eplepsyres.2015.11.021	2016	NO	Region	Rat	Observation - ROI	1	NO	-	NO	NO		-	N/A	-	NO	-	-	-
Immunoblotting	Neuroprotective effects of geniposide in SH-SY5Y cells and primary hippocampal neurons exposed to Abeta42	10.1155/2014/284314	2014	NO	Region	Rat	Observation - ROI	1	NO	-	NO	NO		-	N/A	-	NO	-	-	-
Immunoblotting	Neuroprotective effects of Salidroside and its analogue tyrosol galactoside against focal cerebral ischemia in vivo and H 2O 2-induced neurotoxicity in vitro	10.1007/s12640-011-9290-7	2012	NO	Subregion	Rat	Observation - ROI	1	NO	-	NO	NO		-	N/A	-	NO	-	-	-
Immunoblotting	Rapamycin attenuates the expression of cocaine-induced place preference and behavioral sensitization	10.1111/j.1369-1600.2010.00311.x	2012	NO	Subregion	Mouse	Observation - ROI	1	Slices (more than 120 um)	NO	NO	NO		-	N/A	-	NO	-	-	-
Immunoblotting	Research on the role of GLP-2 in the central nervous system EPK signal transduction pathway of mice with vascular dementia	28121365 (PMID, DOI N/A)	2017	NO	Region	Mouse	Observation - ROI	1	NO	-	NO	NO		-	N/A	-	NO	-	-	-
Immunoblotting	Rho Kinase Pathway Alterations in the Brain and Leukocytes in Huntington's Disease	10.1007/s12035-015-9147-9	2016	NO	Whole brain	Mouse	Observation - ROI	1	NO	-	NO	NO		-	N/A	-	NO	-	-	-
Immunoblotting	The expression pattern of ADP-ribosyltransferase 3 in rat traumatic brain injury	10.1007/s10735-011-9366-y	2012	NO	Region	Rat	Observation - ROI	2	NO	-	NO	NO		-	N/A	-	NO	-	-	-
Immunoblotting	The study of the Oxytropis kansuensis -induced apoptotic pathway in the cerebrum of SD rats	10.1186/1746-6148-9-217	2013	NO	Region	Rat	Observation - ROI	1	NO	-	NO	NO		-	N/A	-	NO	-	-	-
Immunoblotting	TRPV4 channels mediate Na-K-Cl-co-transporter-induced brain edema after traumatic brain injury.	10.1111/jnc.13920	2016	NO	Region	Rat	Observation - ROI	1	NO	-	NO	NO		-	N/A	-	NO	-	-	-
Immunoblotting	Upregulation of dysbindin in temporal lobe epileptic foci of human and experimental animals	10.1002/syn.21548	2012	NO	Region	Rat	Observation - ROI	1	NO	-	NO	NO		-	N/A	-	NO	-	-	-
Immunoblotting	Up-regulation of the GPR39 Zn(2+)-sensing receptor and CREB/BDNF/TrkB pathway after chronic but not acute antidepressant treatment in the frontal cortex of zinc-deficient mice	10.1016/j.pharep.2015.04.003	2015	NO	Region	Mouse	Observation - ROI	1	NO	-	NO	NO		-	N/A	-	NO	-	-	-
Immunoblotting	α -Lipoic acid inhibits sevo fl urane-induced neuronal apoptosis through PI3K / Akt signalling pathway	10.1002/cbf.3163	2016	NO	Region	Rat	Observation - ROI	1	NO	-	NO	NO		-	N/A	-	NO	-	-	-
In vitro Electropysiology w/3D reconstruction	Alteration of synaptic connectivity of oligodendrocyte precursor cells following demyelination.	10.3389/fncel.2015.00077	2015	YES	Region	Mouse	Observation - ROI	5	Slices (more than 120 um)	NO	NO	NO		-	N/A	-	NO	-	-	-
In vitro Electropysiology w/3D reconstruction	Altered Functionality, Morphology, and Vesicular Glutamate Transporter Expression of Cortical Motor Neurons from a Presymptomatic Mouse Model of Amyotrophic Lateral Sclerosis	10.1093/cercor/bhu317	2015	NO	Subregion	Mouse	Observation - ROI	3 5 6	Slices (more than 120 um)	YES	Coordinates of Section/Slices	YES	Overview showing part of section	1	YES	Delineations of (sub)regional boundaries from anatomical features	NO	-	-	-
In vitro Electropysiology w/3D reconstruction	Antidepressant-like effects of cortical deep brain stimulation coincide with pro-neuroplastic adaptations of serotonin systems	10.1016/j.biopsych.2013.12.009	2014	YES	Subregion	Mouse	Observation - ROI	4 5	Slices (more than 120 um)	NO	NO	NO		-	N/A	-	NO	-	-	-
In vitro Electropysiology w/3D reconstruction	Characterization of Type I and Type II nNOS-Expressing Interneurons in the Barrel Cortex of Mouse.	10.3389/fncir.2012.00036	2012	NO	Region	Mouse	Observation - ROI	1	Slices (more than 120 um)	NO	NO	NO		-	N/A	-	NO	-	-	-
In vitro Electropysiology w/3D reconstruction	Different input and output properties characterize parvalbumin-positive basket and Axo-axonic cells in the hippocampal CA3 subfield	10.1002/hipo.22147	2013	NO	Subregion	Mouse	Observation - ROI	1	Sections (120 um or less)	YES	NO	NO		-	N/A	-	NO	-	-	-
In vitro Electropysiology w/3D reconstruction	Differential alterations in the morphology and electrophysiology of layer II pyramidal cells in the primary visual cortex of a mouse model prenatally exposed to LPS	10.1016/j.neulet.2015.02.043	2015	YES	Subregion	Mouse	Observation - ROI	1	Slices (more than 120 um)	NO	NO	NO		-	N/A	-	NO	-	-	-
In vitro Electropysiology w/3D reconstruction	Electrophysiological and morphological characterization of cells in superficial layers of rat presubiculum	10.1002/cne.23365	2013	NO	Subregion	Rat	Observation - ROI	3 6	Slices (more than 120 um)	YES	Coordinates of Section/Slices	YES	Image showing ROI Overview showing part of section	1	YES	Delineations of (sub)regional boundaries from anatomical features	NO	-	-	-
In vitro Electropysiology w/3D reconstruction	Fezf2 expression in layer 5 projection neurons of mature mouse motor cortex	10.1002/cne.23875	2015	NO	Subregion	Mouse	Observation - ROI	5	Slices (more than 120 um)	NO	NO	NO		-	N/A	-	NO	-	-	-
In vitro Electropysiology w/3D reconstruction	Functional alterations in GABAergic fast-spiking interneurons in chronically injured epileptogenic neocortex	10.1016/j.nbd.2012.03.027	2012	NO	Subregion	Rat	Observation - ROI	1	Slices (more than 120 um)	YES	NO	YES	Image showing ROI	1	NO	-	NO	-	-	-
In vitro Electropysiology w/3D reconstruction	Involvement of pre- and postsynaptic NMDA receptors at local circuit interneuron connections in rat neocortex	10.1016/j.neuroscience.2012.10.012	2013	NO	Subregion	Rat	Observation - ROI	1	Sections (120 um or less)	NO	NO	NO		-	N/A	-	NO	-	-	-
In vitro Electropysiology w/3D reconstruction	Lateral hypothalamic GAD65 neurons are spontaneously firing and distinct from orexin- and melanin-concentrating hormone neurons.	10.1113/jphysiol.2012.243493	2013	NO	Subregion	Mouse	Observation - ROI	5	Slices (more than 120 um)	YES	Coordinates of Section/Slices	NO		-	N/A	-	NO	-	-	-
In vitro Electropysiology w/3D reconstruction	Morphological and physiological characterization of pyramidal neuron subtypes in rat medial prefrontal cortex	10.1093/cercor/bht278	2015	NO	Subregion	Rat	Observation - ROI	3	Slices (more than 120 um)	NO	NO	YES	Image showing ROI	1	YES	Annotation without anatomical boundaries	NO	-	-	-
In vitro Electropysiology w/3D reconstruction	Morphology and physiology of excitatory neurons in layer 6b of the somatosensory rat barrel cortex.	10.1093/cercor/bhs254	2013	NO	Subregion	Rat	Observation - ROI	6	Slices (more than 120 um)	NO	NO	NO		-	N/A	-	NO	-	-	-
In vitro Electropysiology w/3D reconstruction	Morphology, input–output relations and synaptic connectivity of Cajal–Retzius cells in layer 1 of the developing neocortex of CXCR4-EGFP mice	10.1007/s00429-013-0627-2	2014	NO	Region	Mouse	Observation - ROI	5	Slices (more than 120 um)	NO	NO	NO		-	N/A	-	NO	-	-	-
In vitro Electropysiology w/3D reconstruction	Nicotine excites corticotropin-releasing hormone mRNA-expressing neuron in the hypothalamic paraventricular nucleus in vitro in rats	10.1097/WNR.0000000000000573	2016	NO	Subregion	Rat	Observation - ROI	1	Slices (more than 120 um)	NO	NO	NO		-	N/A	-	NO	-	-	-
In vitro Electropysiology w/3D reconstruction	Physiological and anatomical properties of intramedullary projection neurons in rat rostral nucleus of the solitary tract.	10.1152/jn.00167.2013	2013	NO	Subregion	Rat	Observation - ROI	5 6	Slices (more than 120 um)	NO	NO	NO		-	N/A	-	NO	-	-	-
In vitro Electropysiology w/3D reconstruction	Repetitive magnetic stimulation induces plasticity of excitatory postsynapses on proximal dendrites of cultured mouse CA1 pyramidal neurons	10.1007/s00429-014-0859-9	2014	YES	Subregion	Mouse	Observation - ROI	5	Slices (more than 120 um)	NO	NO	NO		-	N/A	-	NO	-	-	-
In vitro Electropysiology w/3D reconstruction	Septotemporal position in the hippocampal formation determines epileptic and neurogenic activity in temporal lobe epilepsy	10.1093/cercor/bhr054	2012	NO	Subregion	Mouse	Observation - ROI	5	Slices (more than 120 um)	NO	NO	NO		-	N/A	-	NO	-	-	-
In vitro Electropysiology w/3D reconstruction	Spatial profile of excitatory and inhibitory synaptic connectivity in mouse primary auditory cortex	10.1523/JNEUROSCI.5158-11.2012	2012	NO	Subregion	Mouse	Observation - ROI	6	Slices (more than 120 um)	NO	NO	NO		-	N/A	-	NO	-	-	-
In vitro Electropysiology w/3D reconstruction	Surviving mossy cells enlarge and receive more excitatory synaptic input in a mouse model of temporal lobe epilepsy	10.1002/hipo.22396	2015	NO	Subregion	Mouse	Observation - ROI	5	Slices (more than 120 um)	YES	NO	NO		-	N/A	-	NO	-	-	-
In vivo Electrophysiology	Acute nigro-striatal blockade alters cortico-striatal encoding: An in vivo electrophysiological study	10.1016/j.expneurol.2013.03.018	2013	NO	Region	Rat	Observation - ROI	1	NO	-	NO	NO		-	N/A	-	NO	-	-	-
In vivo Electrophysiology	Altered Corticostriatal Connectivity and Exploration/Exploitation Imbalance Emerge as Intermediate Phenotypes for a Neonatal Dopamine Dysfunction	10.1038/npp.2015.104	2015	YES	Subregion	Mouse	Observation - ROI	2 3 5	Sections (120 um or less)	YES	Point Coordinates (x,y,z) of ROI	YES	Overview showing part of section	-	YES	Annotation without anatomical boundaries	NO	-	-	-
In vivo Electrophysiology	Anatomical organization of presubicular head-direction circuits	10.7554/eLife.14592	2016	YES	Subregion	Rat	Observation - ROI	2 5 6	Sections (120 um or less)	YES	NO	NO		-	N/A	-	NO	-	-	-
In vivo Electrophysiology	Asenapine alters the activity of monoaminergic systems following its subacute and long-term administration: An in vivo electrophysiological characterization	http://dx.doi.org/10.1016/j.euroneuro.2015.01.006	2015	NO	Subregion	Rat	Observation - ROI	2 6	NO	-	Point Coordinates (x,y,z) of ROI	NO		-	N/A	-	NO	-	-	-
In vivo Electrophysiology	Astrocyte-restricted disruption of connexin-43 impairs neuronal plasticity in mouse barrel cortex	10.1111/ejn.12394	2014	NO	Region	Mouse	Observation - ROI	2	NO	-	Point Coordinates (x,y,z) of ROI	NO		-	N/A	-	NO	-	-	-
In vivo Electrophysiology	Bi-directional cannabinoid signalling in the basolateral amygdala controls rewarding and aversive emotional processing	10.1111/adb.12406View/save	2016	NO	Subregion	Rat	Observation - ROI	2 3 5	Sections (120 um or less)	YES	Point Coordinates (x,y,z) of ROI	YES	Overview showing part of section	-	NO	-	NO	-	-	-
In vivo Electrophysiology	Distinct neurobehavioral dysfunction based on the timing of developmental binge-like alcohol exposure	10.1016/j.neuroscience.2014.09.008	2014	NO	Subregion	Mouse	Observation - ROI	3 5	Sections (120 um or less)	YES	NO	YES	Image showing ROI	1	NO	-	NO	-	-	-
In vivo Electrophysiology	Effect of Melanotan-II on brain Fos immunoreactivity and oxytocin neuronal activity and secretion in rats.	10.1111/jne.12454	2016	NO	Subregion	Rat	Observation - ROI	5	NO	-	NO	NO		-	N/A	-	NO	-	-	-
In vivo Electrophysiology	Effects of acute and sustained administration of vortioxetine on the serotonin system in the hippocampus: electrophysiological studies in the rat brain.	10.1007/s00213-015-3870-9	2015	NO	Subregion	Rat	Observation - ROI	2 3 6	NO	-	Point Coordinates (x,y,z) of ROI	NO		-	N/A	-	NO	-	-	-
In vivo Electrophysiology	Electrophysiological and behavioral effects of group III metabotropic glutamate receptors on pallidal neurons in normal and parkinsonian rats	10.1002/syn.21694	2013	NO	Region	Rat	Observation - ROI	2 3	Sections (120 um or less)	NO	Point Coordinates (x,y,z) of ROI	NO		-	N/A	-	NO	-	-	-
In vivo Electrophysiology	Functional MRI of long-term potentiation: imaging network plasticity	10.1098/rstb.2013.0152	2014	NO	Subregion	Rat	Observation - ROI	2 5	NO	-	NO	NO		-	N/A	-	NO	-	-	-
In vivo Electrophysiology	Impact of subanesthetic doses of ketamine on AMPA-mediated responses in rats: An in vivo electrophysiological study on monoaminergic and glutamatergic neurons.	10.1177/0269881115573809	2015	NO	Subregion	Rat	Observation - ROI	2 3 6	NO	-	Point Coordinates (x,y,z) of ROI	NO		-	N/A	-	NO	-	-	-
In vivo Electrophysiology	In vivo electrophysiological recordings in amygdala subnuclei reveal selective and distinct responses to a behaviorally identified predator odor.	10.1152/jn.00373.2014	2015	NO	Subregion	Rat	Observation - ROI	2 3 4	Sections (120 um or less)	YES	Point Coordinates (x,y,z) of ROI	YES	Overview showing part of section	-	YES	Delineations of (sub)regional boundaries from anatomoical features	YES	Superimposed standard atlas diagram	NO	-
In vivo Electrophysiology	Mild Traumatic Brain Injury Decreases Broadband Power in Area CA1	10.1089/neu.2015.4107	2016	YES	Subregion	Mouse	Observation - ROI	2 5	Sections (120 um or less)	NO	NO	YES	Image showing ROI	1	NO	-	NO	-	-	-
In vivo Electrophysiology	Moderate Treadmill Exercise Protects Synaptic Plasticity of the Dentate Gyrus and Related Signaling Cascade in a Rat Model of Alzheimer's Disease	10.1007/s12035-014-8916-1	2014	NO	Subregion	Rat	Observation - ROI	2	NO	-	Point Coordinates (x,y,z) of ROI	NO		-	N/A	-	NO	-	-	-
In vivo Electrophysiology	Neuropeptide Y activity in the nucleus accumbens modulates feeding behavior and neuronal activity	10.1016/j.biopsych.2014.06.008	2015	YES	Subregion	Mouse	Observation - ROI	2 3 5	Sections (120 um or less)	NO	Point Coordinates (x,y,z) of ROI	NO		-	N/A	-	NO	-	-	-
In vivo Electrophysiology	Selective melatonin MT2 receptor ligands relieve neuropathic pain through modulation of brainstem descending antinociceptive pathways.	10.1097/01.j.pain.0000460311.71572.5f	2015	NO	Subregion	Rat	Observation - ROI	2 3 5	NO	-	Point Coordinates (x,y,z) of ROI	NO		-	N/A	-	NO	-	-	-
In vivo Electrophysiology	The Interglomerular Circuit Potently Inhibits Olfactory Bulb Output Neurons by Both Direct and Indirect Pathways.	10.1523/JNEUROSCI.1763-16.2016	2016	NO	Subregion	Mouse	Observation - ROI	6	NO	-	NO	NO		-	N/A	-	NO	-	-	-
In vivo Electrophysiology	Too Little and Too Much: Hypoactivation and Disinhibition of Medial Prefrontal Cortex Cause Attentional Deficits	10.1523/JNEUROSCI.3450-13.2014	2014	NO	Subregion	Rat	Observation - ROI	2 3 4	Sections (120 um or less)	NO	Point Coordinates (x,y,z) of ROI	YES	Overview showing part of section	-	NO	-	NO	-	-	-
In vivo Electrophysiology	Working Memory Impairment in Calcineurin Knock-out Mice Is Associated with Alterations in Synaptic Vesicle Cycling and Disruption of High-Frequency Synaptic and Network Activity in Prefrontal Cortex	10.1523/JNEUROSCI.5362-12.2013	2013	NO	Subregion	Mouse	Observation - ROI	2	NO	-	Point Coordinates (x,y,z) of ROI	NO		-	N/A	-	NO	-	-	-
